# Supplementary material for: A Touchscreen-Based, Multiple-Choice Approach to Cognitive Enrichment of Captive Rhesus Macaques (Macaca mulatta)
Source: Animals (Basel). 2023 Aug 24;13(17):2702. doi: 10.3390/ani13172702 (PMC10486349; doi:10.3390/ani13172702)
Supplement: Supplementary file 1 [file animals-13-02702-s001.zip]

Archive with 1 entries (1 files):
- animals-2557155-supplementary.pdf
